# Supplementary material for: Heterogeneous effects of battery storage deployment strategies on decarbonization of provincial power systems in China
Source: Nat Commun. 2023 Aug 11;14:4858. doi: 10.1038/s41467-023-40337-3 (PMC10421958; doi:10.1038/s41467-023-40337-3)
Supplement: Supplementary file 3 — Source data [file 41467_2023_40337_MOESM3_ESM.xls]

## Sheet: Figure2
Figure 2. National average optimal CO2 emissions and optimal electricity costs per MWh of three battery storage deployment strategies from 2025-2050.
Normalized CO2 emissions (ton/MWh)
Period	Grid_Low_R	RE_Low_R	Demand_Low_R
2025	1	0.99497	1.03346
2030	0.614604	0.618367	0.636425
2035	0.440726	0.449426	0.515232
2040	0.172448	0.169593	0.221056
2045	0.0766525	0.0702816	0.0700768
2050	0.0356337	0.0272892	0.0605381
Normalized electicity cost ($/MWh)
Period	Grid_Low_R	RE_Low_R	Demand_Low_R
2025	1	1.00459	0.98836
2030	0.986217	0.992082	0.979988
2035	0.972581	0.978597	0.996904
2040	0.874045	0.879366	0.929081
2045	0.835953	0.841314	0.934221
2050	0.757216	0.769019	0.882353

## Sheet: Figure3
Figure 3. Transmitted power and transmission costs of RE-connected, Grid-connected, and Demand-side battery deployment strategies over time with low carbon prices and rapid battery costs decreases.
	Period	RE-connected batteries	Grid-connected batteries	Demand-side batteries
Installed capacity (GW)	2023	1412.62	1488.69	1582.58
	2028	1728	1885.75	1996.8
	2033	2019.55	2227.23	2203.44
	2038	2287.04	2621.59	2633.11
	2043	2675.49	2959.21	2984.73
	2048	2795.97	3158.74	3228.74
Total tranmitted electricity (TWh)	2023	12747.9	13641	14906.7
	2028	14204.5	15439.4	17039.7
	2033	15590.5	16692.3	17099.8
	2038	17016.5	18576.7	19341.4
	2043	19834.7	21307.2	19828.5
	2048	20716.7	22947.2	20427.5
Annual transmission cost (Billion dollars)	2023	31.3423	32.1813	34.4476
	2028	37.3591	39.4664	41.8387
	2033	41.9039	44.6754	44.9566
	2038	46.769	51.2265	52.6886
	2043	53.4879	57.2588	59.2813
	2048	56.1524	61.2368	64.3368
	Timepoints	RE-connected batteries	Grid-connected batteries	Demand-side batteries
Transmitted power (GW)	0	1411.88	1567.35	1140.84
	4	1082.51	1227.58	909.675
	8	1119.89	1304.62	1256.2
	12	1763.96	2128.53	2500.33
	16	1939.75	2172.92	2328.2
	20	1326.07	1266.23	1151.58
	24	1577.69	1493.54	1113.9
	4	1435.31	1312.99	804.556
	8	1937.83	2227.67	1851.1
	12	2156.45	2453.87	2427.28
	16	2174.44	2427.74	2467.95
	20	1439.73	1524	921.553
	24	1463.61	1237.84	928.888

## Sheet: Figure4
Figure 4. Energy balance of Chongqing province and western Inner Mongolia in 2040 using nationally uniform RE-connected, Grid-connected, and Demand-side batteries with low carbon prices and accelerated battery cost decreases.
Province	Technology	Dispatched electricity (TWh)
		RE-connected batteries	Grid-connected batteries	Demand-side batteries
Chongqing	Coal	54	32	25
	Hydro	29	29	29
	Solar	0	0	0
	Wind	12	11	11
	Transmitted power	129	154	164
	Battery Charge	4	27	35
	Battery Discharge	3	23	30
Western Inner Mongolia	Coal	873	958	1206
	Hydro	0	0	0
	Solar	1143	1409	1487
	Wind	897	1036	1498
	Transmitted power	-2378	-3385	-4177
	Battery Charge	236	123	90
	Battery Discharge	203	105	76
Province	Demand (TWh)
Chongqing	224
Western Inner Mongolia	502

## Sheet: Figure5
Figure 5. Coal-fired power generation and power discharged from batteries in a typical supply and demand province.
Province	Period	Coal-fired power generation			Discharged electricity from batteries
		RE-connected batteries	Grid-connected batteries	Demand-side batteries	RE-connected batteries	Grid-connected batteries	Demand-side batteries
Chongqing	2025	177.1	137.9	97.3	0.05	0.05	0.05
	2030	138.9	95.5	66.7	0.13	4.9	4.4
	2035	99.5	68.8	55.4	1.6	7	5.3
	2040	53.7	32.1	24.8	3.2	22.9	29.7
	2045	17.6	9.2	6	3.5	22.4	28.2
	2050	8.3	4.2	5.3	4.4	38	30.6
Western Inner Mongolia	2025	2809.1	3002	3384.6	0.23	0.28	0.04
	2030	2024.8	2157.6	2424.6	0.55	0.55	0.55
	2035	1993.3	2090.7	2446.9	0.55	0.55	0.55
	2040	892.2	958	1205.7	203.2	100.1	71
	2045	496.1	585.4	324.3	358.9	150.3	89.1
	2050	148.5	295.6	317.8	631.1	344.8	125.3

## Sheet: Figure6
Figure 6. Share of discharged power from each type of battery in the Mixed-Low-R scenario
Province	RE-connected batteries	Grid-connected batteries	Demand-side batteries
Western_IM	0.62	0.35	0.03
Qinghai	0.53	0.47	0
Gansu	0.53	0.3	0.17
Jilin	0.52	0	0.48
Shanxi	0.41	0.16	0.43
Guangxi	0.39	0	0.61
Yunnan	0.22	0.73	0.05
Eastern_IM	0.21	0.63	0.16
Ningxia	0	0.93	0.07
Shaanxi	0	0.84	0.16
Hainan	0	0.7	0.3
Heilongjiang	0	0.59	0.41
Fujian	0	0.47	0.53
Tibet	0	0.3	0.7
Guizhou	0	0.14	0.86
Liaoning	0	0.07	0.93
Hebei	0	0.05	0.95
Anhui	0	0	1
Beijing	0	0	1
Chongqing	0	0	1
Guangdong	0	0	1
Henan	0	0	1
Hubei	0	0	1
Hunan	0	0	1
Jiangsu	0	0	1
Jiangxi	0	0	1
Shandong	0	0	1
Shanghai	0	0	1
Sichuan	0	0	1
Tianjin	0	0	1
Xinjiang	0	0	1
Zhejiang	0	0	1

## Sheet: Figure7
Figure 7. Comparison of CO2 emissions in our study (Grid-Low-R and Grid-High-R) with other modeling results of CO2 emissions in China’s power system
Period	1.5℃ - GCAM-China	1.5℃ - ICCSD-LoMLoG	1.5℃ - IPAD-AIM/technology	1.5℃ - PECE V2.0	1.5℃ - PECE_LIU_2019	2℃ - GCAM-China	2℃ - ICCSD-LoMLoG	2℃ - IPAD-AIM/technology	2℃ - PECE V2.0	2℃ - PECE_LIU_2019	2℃ - POLE-JRC 2019	Grid_Low_R	Grid_High_R
2020	4300	4000	4400	3800	3750	4150	3960	3920	3800	3750	4600	4300	4300
2025	3800	4050	4350	3900	3400	4000	4000	3800	4000	3400	4000	5191	4459
2030	3500	3900	3020	3500	2900	4000	3900	3000	3860	3100	3580	3624	2766
2035	1600	2500	2300	2600	2460	3200	3500	2100	3100	2900	2500	2970	1444
2040	100	950	450	1200	1200	2100	2100	1900	2000	2100	1500	1376	695
2045	-200	100	-80	500	500	1300	1300	1300	860	1100	920	696	256
2050	-300	-120	-550	0	-100	700	300	800	0	700	500	374	85
	Energy Foundation. China’s New Growth Pathway: From the 14th Five-year Plan to Carbon Neutrality. https://www.efchina.org/Attachments/Report/report-lceg-20201210/SPM_Synthesis-Report-2020-on-Chinas-CarbonNeutrality.pdf (2020).
